# Supplementary material for: Development of Dairy Products Fortified with Plant Extracts: Antioxidant and Phenolic Content Characterization
Source: Antioxidants (Basel). 2023 Feb 16;12(2):500. doi: 10.3390/antiox12020500 (PMC9952465; doi:10.3390/antiox12020500)
Supplement: Supplementary file 1 [file antioxidants-12-00500-s001.zip]

Archive with 1 entries (1 files):
- antioxidants-2211400-supplementary.pdf
